# Supplementary material for: Revealing the Crystal Structure of the Purine Base Xanthine with Three-Dimensional (3D) Electron Diffraction
Source: Cryst Growth Des. 2025 Feb 11;25(5):1293–8. doi: 10.1021/acs.cgd.4c01594 (PMC11887060; doi:10.1021/acs.cgd.4c01594)
Supplement: Supplementary file 2 — cg4c01594_si_002.zip [file cg4c01594_si_002.zip]

Archive with 1 entries (1 files):
- 1203820-mythen_xanthine_form_I.inp
