# Supplementary material for: Revealing the Crystal Structure of the Purine Base Xanthine with Three-Dimensional (3D) Electron Diffraction
Source: Cryst Growth Des. 2025 Feb 11;25(5):1293–8. doi: 10.1021/acs.cgd.4c01594 (PMC11887060; doi:10.1021/acs.cgd.4c01594)
Supplement: Supplementary file 2 — cg4c01594_si_002.zip [file cg4c01594_si_002.zip › 1203820-mythen_xanthine_form_I.inp]

 
xdd 1203820-mythen_summed.xye 

   
r_wp  5.97221672 r_exp  0.722416786 gof  8.26699605
chi2_convergence_criteria 0.00001              
x_calculation_step 0.004        
iters 100  
do_errors         
'   start_X 3        
	finish_X 51       
     
bkg @  7011.26788`_332.486214 -3887.09899`_287.263577  1447.54915`_83.3183787  524.276033`_34.4282879 -546.749339`_62.4012022  144.254339`_34.238647  218.716076`_28.1266939 -278.615897`_32.6268343  425.880547`_22.7382164 -76.1129857`_22.6711009 -85.1285058`_23.05127
'experimental background from empty capillary
macro File { emptycap_mythen_bkg.xy }        
user_y bkgr { #include File }         
prm bkgr_s  0.677710989`_0.0215543524 min 1e-6        
fit_obj = bkgr_s*bkgr;        
 
'Correction for Mythen detector	       
mythen_SD(, 0.339907361_0.00686629821, , 0.0226865162_0.000660615225)     
           
'#############################################################################################################################################################################################################         
'SYNCHROTRON PRIMARY BEAM - SYNCHROTRON PRIMARY BEAM - SYNCHROTRON PRIMARY BEAM - SYNCHROTRON PRIMARY BEAM - SYNCHROTRON PRIMARY BEAM - SYNCHROTRON PRIMARY BEAM - SYNCHROTRON PRIMARY BEAM - SYNCHROTRON PRIMARY BEAM -     
'#############################################################################################################################################################################################################         
         
   lam         
      ymin_on_ymax 0.001         
      la 1 lo 0.824077  lh   0.01         
		                 
'#############################################################################################################################################################################################################         
'INSTRUMENT PARAMETERS INSTRUMENT PARAMETERS INSTRUMENT PARAMETERS INSTRUMENT PARAMETERS INSTRUMENT PARAMETERS INSTRUMENT PARAMETERS INSTRUMENT PARAMETERS INSTRUMENT PARAMETERS INSTRUMENT PARAMETERS          
'#############################################################################################################################################################################################################         

    LP_Factor( 90)             
         
'#############################################################################################################################################################################################################         
'SAMPLE PARAMETERS SAMPLE PARAMETERS SAMPLE PARAMETERS SAMPLE PARAMETERS SAMPLE PARAMETERS SAMPLE PARAMETERS SAMPLE PARAMETERS SAMPLE PARAMETERS SAMPLE PARAMETERS SAMPLE PARAMETERS SAMPLE PARAMETERS          
'#############################################################################################################################################################################################################         
    
'Correction for absorption    
	Absorption(@, 7.36980473`_0.0464616567)    
	  
	  
	str 
	space_group "P21/c" 
		a  @  9.792020`_0.001196
		b  @  17.691783`_0.003441
		c  @  6.807890`_0.000608
		be @  107.57376`_0.00817
		volume  1124.344`_0.282
		r_bragg  0.599703134 
		

		
'peak split macro       
peak_type spv    

'Left peak flank macro for anisotropic microstrain contribution
prm s400_Left  11438.3843`_795.819524   
prm s040_Left  374.095487`_26.9999617   
prm s004_Left   6119.8053`_1215.3038  
prm s202_Left -184760.512`_115576.537  
prm s220_Left -4051.56933`_293.779853  
prm s022_Left  11342.7885`_669.052807   
prm s121_Left -140101.122`_24312.1583   
prm s103_Left -4878.15031`_67312.752   
prm s301_Left -134374.453`_53606.4043  
prm !eta_Left  0.001_LIMIT_MIN_0 min 0 max 1			
prm mhkl_Left = H^4 s400_Left + K^4 s040_Left + L^4 s004_Left +
H^2 K^2 s220_Left + H^2 L^2 s202_Left + K^2 L^2 s022_Left +
H K^2 L s121_Left +
H L^3 s103_Left + H^3 L s301_Left;
prm pp_Left = D_spacing^2 * Sqrt(Max(mhkl_Left,0)) / 1000;
spv_h1 = 1.8/3.1415927 pp_Left (1-eta_Left) Tan(Th) + 0.0001;
spv_l1 = 0.001;

'Right peak flank macro for anisotropic microstrain contribution
prm s400_Right  560.767307`_75.8222229   
prm s040_Right  25.9210075`_4.74552008   
prm s004_Right  1533.55237`_486.623849   
prm s202_Right -990.351088`_524.591157   
prm s220_Right -5172.34614`_333.344807 
prm s022_Right  36416.8355`_1569.31027    
prm s121_Right  3101.38863`_594.926493  
prm s103_Right  505.017819`_332.891991 
prm s301_Right  207.634909`_275.645221     
prm !eta_Right  0.001_LIMIT_MIN_0 min 0 max 1			
prm mhkl_Right = H^4 s400_Right + K^4 s040_Right + L^4 s004_Right +
H^2 K^2 s220_Right + H^2 L^2 s202_Right + K^2 L^2 s022_Right +
H K^2 L s121_Right +
H L^3 s103_Right + H^3 L s301_Right; 
prm pp_Right = D_spacing^2 * Sqrt(Max(mhkl_Right,0)) / 1000;
spv_h2 = 1.8/3.1415927 pp_Right (1-eta_Right) Tan(Th) + 0.0001;
spv_l2 = 0.001;
       
		 
rigid		 
z_matrix    C5       
z_matrix    C6 C5   1.4391776       
z_matrix    C4 C5   1.3837482  C6 121.916143            
z_matrix    N7 C5   1.3692488  C6 131.690212  C4    176.925432    
z_matrix    N1 C6   1.3810563  C5 111.084877  C4      1.223196    
z_matrix    O11 C6  1.2317576  C5 126.536229   N1  -177.150974    
z_matrix    N3 C4   1.3731554  C5 121.925153  C6     -3.945216    
z_matrix    N9 C4   1.3636162  C5 111.113453  N3   -178.834408    
z_matrix    H7 N7   1.0514357  C5 123.564055  C6      2.204040    
z_matrix    C8 N7   1.3526005  C5 105.698360  H7   -179.408877    
z_matrix    H1 N1   1.0781850  C6 118.408070  C5    179.874839    
z_matrix    C2 N1   1.3709425  C6 128.438734  H1   -179.532437    
z_matrix    H3 N3   1.0518328  C4 126.193397  C5   -176.683228    
z_matrix    H8 C8   1.0999791  N7 123.186515  C5   -179.733398    
z_matrix    O10 C2  1.2414454  N1 120.191318   C6   179.726672    
			rotate  pos_ori_01_mol1  59.94743`_0.53209 qx 1     
			rotate  pos_ori_02_mol1 -28.72352`_0.40986 qy 1    
			rotate  pos_ori_03_mol1  46.58715`_0.40179 qz 1      
	translate ta  pos_ori_04_mol1   0.07256`_0.00123
             tb  pos_ori_05_mol1    0.66991`_0.00056
		       tc  pos_ori_06_mol1    0.31690`_0.00143
		 

		 
rigid 
z_matrix    C25        
z_matrix    C26 C25 1.4352333        
z_matrix    C24 C25 1.3929217  C26  121.847925           
z_matrix    N27 C25 1.3697149  C26  131.762817  C24  -178.758829     
z_matrix    N21 C26 1.3927862  C25  110.770961  C24    -1.234623     
z_matrix    O31 C26 1.2343210  C25  126.978186  N21  -178.665271     
z_matrix    N23 C24 1.3718406  C25  121.961665  C26     0.773547     
z_matrix    N29 C24 1.3636968  C25  110.582235  N23   179.820384     
z_matrix    H27 N27 1.0520387  C25  126.316173  C26    -2.135480     
z_matrix    C28 N27 1.3527351  C25  106.325888  H27  -179.853388     
z_matrix    H21 N21 1.0775753  C26  117.404139  C25  -178.046334     
z_matrix    C22 N21 1.3691422  C26  128.854107  H21  -179.697167     
z_matrix    H23 N23 1.0577846  C24  121.185409  C25  -176.370175     
z_matrix    H28 C28 1.1000763  N27  123.642214  C25  -178.106354     
z_matrix    O30 C22 1.2297885  N21  120.555341  C26  -178.217848     
			rotate  pos_ori_01_mol2 -60.09430`_0.50620 qx 1 
			rotate  pos_ori_02_mol2  152.27093`_0.39900 qy 1 
			rotate  pos_ori_03_mol2  41.96771`_0.42002 qz 1 
	translate ta  pos_ori_04_mol2  0.41608`_0.00134
             tb  pos_ori_05_mol2  0.35632`_0.00054
		       tc  pos_ori_06_mol2  0.70372`_0.00156
		       
		       
		            
	
		site N1    x   0.09351`_0.00224 y  0.53923`_0.00057 z   0.34929`_0.00310 occ  N 1 beq beqN  0.10000`_0.29697	min 0.1 max 5 
		site H1    x   0.14892`_0.00295 y  0.48775`_0.00064 z   0.41089`_0.00419 occ  H 1 beq beqH = beqC * 1.5; 
		site C2    x  -0.03900`_0.00225 y  0.52688`_0.00068 z   0.21108`_0.00335 occ  C 1 beq beqC  0.36589`_0.34531	min 0.1 max 5 
		site N3    x  -0.11745`_0.00162 y  0.58869`_0.00088 z   0.12069`_0.00268 occ  N 1 beq beqN  0.10000`_0.29697	min 0.1 max 5 
		site H3    x  -0.21695`_0.00178 y  0.57642`_0.00118 z   0.01237`_0.00339 occ  H 1 beq beqH = beqC * 1.5; 
		site C4    x  -0.06300`_0.00129 y  0.65945`_0.00074 z   0.18042`_0.00189 occ  C 1 beq beqC  0.36589`_0.34531	  min 0.1 max 5 
		site C5    x   0.07256`_0.00123 y  0.66991`_0.00056 z   0.31690`_0.00143 occ  C 1 beq beqC  0.36589`_0.34531 min 0.1 max 5 
		site C6    x   0.16111`_0.00161 y  0.60730`_0.00065 z   0.41428`_0.00216 occ  C 1 beq beqC  0.36589`_0.34531 min 0.1 max 5 
		site N7    x   0.09295`_0.00161 y  0.74643`_0.00056 z   0.33729`_0.00213 occ  N 1 beq beqN  0.10000`_0.29697_LIMIT_MIN_0.1 min 0.1 max 5 
		site H7    x   0.18690`_0.00180 y  0.77146`_0.00069 z   0.43309`_0.00266 occ  H 1 beq beqH = beqC * 1.5; 
		site C8    x  -0.02892`_0.00206 y  0.77795`_0.00067 z   0.21480`_0.00292 occ  C 1 beq beqC  0.36589`_0.34531_LIMIT_MIN_0.1	min 0.1 max 5 
		site H8    x  -0.04544`_0.00281 y  0.83938`_0.00071 z   0.19744`_0.00409 occ  H 1 beq beqH = beqC * 1.5; 
		site N9    x  -0.12826`_0.00171 y  0.72699`_0.00092 z   0.11595`_0.00273 occ  N 1 beq beqN  0.10000`_0.29697	 min 0.1 max 5 
		site O10   x  -0.08386`_0.00301 y  0.46140`_0.00078 z   0.16894`_0.00464 occ  O 1 beq beqO  0.10000`_0.34620 min 0.1 max 5 
		site O11   x   0.27939`_0.00181 y  0.61111`_0.00094 z   0.54522`_0.00276 occ  O 1 beq beqO  0.10000`_0.34620 min 0.1 max 5 
		site N21   x   0.41431`_0.00234 y  0.48724`_0.00055 z   0.66920`_0.00307 occ  N 1 beq beqN  0.10000`_0.29697 min 0.1 max 5 
		site H21   x   0.36334`_0.00306 y  0.53994`_0.00060 z   0.60951`_0.00408 occ  H 1 beq beqH = beqC * 1.5; 
		site C22   x   0.55079`_0.00234 y  0.49542`_0.00072 z   0.79897`_0.00335 occ  C 1 beq beqC  0.36589`_0.34531	min 0.1 max 5 
		site N23   x   0.62129`_0.00168 y  0.43132`_0.00091 z   0.88747`_0.00275 occ  N 1 beq beqN  0.10000`_0.29697	min 0.1 max 5 
		site H23   x   0.72856`_0.00175 y  0.43511`_0.00125 z   0.98314`_0.00346 occ  H 1 beq beqH = beqC * 1.5; 
		site C24   x   0.55447`_0.00139 y  0.36269`_0.00074 z   0.83852`_0.00198 occ  C 1 beq beqC  0.36589`_0.34531	  min 0.1 max 5 
		site C25   x   0.41608`_0.00134 y  0.35632`_0.00054 z   0.70372`_0.00156 occ  C 1 beq beqC  0.36589`_0.34531 min 0.1 max 5 
		site C26   x   0.33591`_0.00172 y  0.42119`_0.00062 z   0.60613`_0.00219 occ  C 1 beq beqC  0.36589`_0.34531 min 0.1 max 5 
		site N27   x   0.38390`_0.00171 y  0.28078`_0.00055 z   0.68991`_0.00218 occ  N 1 beq beqN  0.10000`_0.29697 min 0.1 max 5 
		site H27   x   0.28674`_0.00191 y  0.25620`_0.00071 z   0.60246`_0.00273 occ  H 1 beq beqH = beqC * 1.5; 
		site C28   x   0.50122`_0.00219 y  0.24486`_0.00063 z   0.81077`_0.00289 occ  C 1 beq beqC  0.36589`_0.34531
		site H28   x   0.50957`_0.00296 y  0.18306`_0.00066 z   0.82802`_0.00398 occ  H 1 beq beqH = beqC * 1.5; 
		site N29   x   0.60779`_0.00184 y  0.29325`_0.00089 z   0.90880`_0.00269 occ  N 1 beq beqN  0.10000`_0.29697	min 0.1 max 5 
		site O30   x   0.60335`_0.00308 y  0.55864`_0.00086 z   0.84292`_0.00456 occ  O 1 beq beqO  0.10000`_0.34620 min 0.1 max 5 
		site O31   x   0.21326`_0.00189 y  0.42177`_0.00092 z   0.48515`_0.00278 occ  O 1 beq beqO  0.10000`_0.34620_LIMIT_MIN_0.1 min 0.1 max 5 

		 
		scale @  0.00139923966`_1.702e-05
		r_bragg  1.73796585 
		  
		Preferred_Orientation(@, 0.840781193`_0.00320540295,, 1 0 -1)  

 
view_structure

'output files
	Create_hklm_d_Th2_Ip_file(1203820-mythen_summed_20240617_bestsofar_hklm_d_Th2_Ip.txt)
	Out_X_Yobs(1203820-mythen_summed_20240617_bestsofar_X_Yobs.xy)
	Out_X_Ycalc(1203820-mythen_summed_20240617_bestsofar_Out_X_Ycalc.xy)
	Out_X_Difference(1203820-mythen_summed_20240617_bestsofar_X_Difference.xy)


C_matrix_normalized
{
                             1   2   3   4   5   6   7   8   9  10  11  12  13  14  15  16  17  18  19  20  21  22  23  24  25  26  27  28  29  30  31  32  33  34  35  36  37  38  39  40  41  42  43  44  45  46  47  48  49  50  51  52
bkg1168181224          1:  100 -99  94  67 -91  76  64 -76  35  16 -58-100   1  10   1   1  -1   1  17  -2  14   4   4   4  41  -4 -20  17  33  45   9  -0  -2   0   5   2  -6  12 -15  13  -3 -16   9  21 -10  16  -5 -22   9  -1 -10 -20
bkg1168181440          2:  -99 100 -95 -65  90 -75 -66  78 -36 -10  57  99  -1  -7  -1  -1   0  -1 -12   4 -10  -4  -5  -4 -38   5  21 -19 -30 -42  -9  -0   3  -2  -5  -3   6 -13  15 -13   5  19 -12 -20  10 -16   7  19  -6   3   9  17
bkg1168181656          3:   94 -95 100  52 -80  69  69 -75  41   4 -52 -95  -0  18   1  -1   0  -1  12   4   0   7   8   9  35  -7 -22  15  29  39   8   1  -2   2   7   1  -8  14 -15  21  -9 -18  13  16  -6  14  -4 -20   4  -1  -8 -18
bkg1168181872          4:   67 -65  52 100 -75  78  36 -40  16  21 -42 -67   5 -26   0   3  -0   1  -8  -4  15  -2  -2 -11  29   1 -15  12  23  32   5  -2  -3   2   2   0  -1   7  -9 -15   2 -17   7  24 -17  20 -11  -5   6   3 -12  -3
bkg1168182088          5:  -91  90 -80 -75 100 -80 -43  67 -22 -14  65  91   1  -6  -1  -0  -0   0  -9 -16  -0  -0  -1  -3 -37   0  22 -17 -29 -42  -8   1   1   0  -1  -4   3  -9  11  -6  -2  14  -7 -22   9 -15   7  19 -10  -1  14  18
bkg1168182304          6:   76 -75  69  78 -80 100  28 -36  16  18 -46 -77   0   4   1   0  -1   0   7  -6   5   0   0   4  27   0 -19  22  20  30   9  -1   0  -1   4   4  -6  12 -14  10  -5 -19  14  19  -4  17  -8 -13   3   0 -11  -6
bkg1168182520          7:   64 -66  69  36 -43  28 100 -73  60  -6 -25 -64   4  -9  -0   2   0   1  -4  -1   7   5   7  -4  23  -6 -12  14  17  27   4   3  -4   3   1   3  -1   7  -8  -1   1 -11   6  11 -17   9  -8 -11   2 -10   0 -14
bkg1168182736          8:  -76  78 -75 -40  67 -36 -73 100 -55  21  43  75  -2   5   1  -1  -1  -0  -4 -10   3  -1  -3   1 -31   2  18  -7 -25 -35  -4  -1   6  -5   0  -3   2  -6   7   3  -0  13  -4  -6  14  -5   5   9  -6   1   5  13
bkg1168182952          9:   35 -36  41  16 -22  16  60 -55 100 -45  14 -33   4 -18  -1   3   0   1   3   4  -9  -4  -2  -6   5   3 -16   9   1   8  -1   0  -5   4  -1   5  -1  -2  -1 -22   5 -11   0   0 -11   1   4   7   3   1  -1   5
bkg1168183168         10:   16 -10   4  21 -14  18  -6  21 -45 100 -30 -15  -6  22   2  -2  -2   1   7  -7  42   9   5   3  17  -7  13   3  15  17   6  -1  11 -11   4  -5   1   6  -6  26   8  11  -3  20  -4  12  -1 -26  20  -4 -10 -23
bkg1168183384         11:  -58  57 -52 -42  65 -46 -25  43  14 -30 100  59   4 -17  -1   1   0   0 -17 -20  19  -2  -4  -7 -31   3   9 -10 -25 -35  -7  -2  -3   3   3  -5  -2  -7   7 -17  -7   5   1 -10   1  -3  13  29  -2  17   6  28
bkgr_s                12: -100  99 -95 -67  91 -77 -64  75 -33 -15  59 100  -1 -12  -1  -0   1  -1 -16   3 -12  -5  -6  -5 -40   5  20 -18 -32 -44  -9  -0   2  -1  -6  -2   6 -13  15 -16   5  17 -11 -20  10 -15   6  22  -8   2   9  20
m678df340_72          13:    1  -1  -0   5   1   0   4  -2   4  -6   4  -1 100 -18 -12   6  26 -10  -3 -10   4   7   7   6  16  -7  -8 -11  14  14  -9  -2 -19  19   5  -7   3   3  -4 -18  -9   3  -8   4  -5 -24  12   8  -3  -9   6  15
scale1168217800_      14:   10  -7  18 -26  -6   4  -9   5 -18  22 -17 -12 -18 100   3 -10  -1  -4  41  18 -15  16  14  46   6 -14   2   4   6   6   9   5  17 -14   3   4  -7   9  -5  89  -9  15   1 -14  28 -16  12 -31   9  -3   3 -36
a1168246408_          15:    1  -1   1   0  -1   1  -0   1  -1   2  -1  -1 -12   3 100 -50 -80  50   2  -2   0  -1   4   6  -1  -1   9   2  -1  -1   6 -13  -4  -1   5  -6  -4  -2  -5   5  -1  -2   2   1  -1   3  -1  -2   1  -1  -4  -4
b1168246792_          16:    1  -1  -1   3  -0   0   2  -1   3  -2   1  -0   6 -10 -50 100  16  11  -1  -5   4  -6 -12   2   1   6 -12   3   0   1   1  24  10 -13   2   2  -2  -5   0  -9   5   0  -2   4   2   1  -1   1  -0  -1   9   4
c1168246984_          17:   -1   0   0  -0  -0  -1   0  -1   0  -2   0   1  26  -1 -80  16 100 -88  -4   4  -1   4   1 -11   3  -2  -6  -4   2   3  -5   4   3   7  -8   9   8  11   5  -2  -2   2  -2  -1   1  -6   2   1  -2  -0   2   3
be1168247368_         18:    1  -1  -1   1   0   0   1  -0   1   1   0  -1 -10  -4  50  11 -88 100   5  -6   3  -4  -3  13  -1   2   1   3  -1  -1   3   3  -3  -9   9  -9  -8 -15  -5  -3   3  -2   0   2  -2   5  -1  -0   2  -1   1  -1
beqN                  19:   17 -12  12  -8  -9   7  -4  -4   3   7 -17 -16  -3  41   2  -1  -4   5 100 -38 -21   1   3  18   9  -2  -3  -6   9   9   2  -0  -0  -4   7  -2  -4  -2  -6  35 -12   3   3 -13  25 -18   1 -24  -4  -5  14 -25
beqC                  20:   -2   4   4  -4 -16  -6  -1 -10   4  -7 -20   3 -10  18  -2  -5   4  -6 -38 100 -45  -3  -4   9   5   4  -8  -2   3   8  -4   1   9  -4 -10   5   6  -5  13  -4  21  16 -15   7  -1  -3   6  -9  10   8 -19  -9
beqO                  21:   14 -10   0  15  -0   5   7   3  -9  42  19 -12   4 -15   0   4  -1   3 -21 -45 100  -1  -7 -16  13   4  16   9  11  12   9  -2   6  -8  -1   3  -0   4  -7  -6  12   2  -5  19 -19  16   5   4  21   8  -5   6
s400_Left             22:    4  -4   7  -2  -0   0   5  -1  -4   9  -2  -5   7  16  -1  -6   4  -4   1  -3  -1 100  85  14   8 -97   1 -14  11   6 -10   5  -1   5  18 -20  -6   5  -2  18 -19 -11   8  -3 -15   6  19 -12  13  -1  -1 -11
s040_Left             23:    4  -5   8  -2  -1   0   7  -3  -2   5  -4  -6   7  14   4 -12   1  -3   3  -4  -7  85 100   7   9 -95   0 -17  12   7 -14   7 -16  18  15 -18  -3   4  -3  16 -15  -9   2   2 -18   9  18 -14   5  -0   5  -9
s004_Left             24:    4  -4   9 -11  -3   4  -4   1  -6   3  -7  -5   6  46   6   2 -11  13  18   9 -16  14   7 100  15 -10 -34   3  16  14   2   3  11 -10  -5  10   0  -2   4  44  -8  -4 -14 -13   4 -23   7   7  18 -15 -19 -24
s202_Left             25:   41 -38  35  29 -37  27  23 -31   5  17 -31 -40  16   6  -1   1   3  -1   9   5  13   8   9  15 100  -8 -12 -44  97  98  -3   2 -10  10   3   1  -1   4  -5   2   3   6 -16   9 -15  -5  16 -19   9  -0 -18 -17
s220_Left             26:   -4   5  -7   1   0   0  -6   2   3  -7   3   5  -7 -14  -1   6  -2   2  -2   4   4 -97 -95 -10  -8 100  -1  16 -12  -6  13  -7  11 -14 -17  20   5  -4   2 -16  18  11  -6   1  18  -8 -18  13  -9   2  -2  10
s022_Left             27:  -20  21 -22 -15  22 -19 -12  18 -16  13   9  20  -8   2   9 -12  -6   1  -3  -8  16   1   0 -34 -12  -1 100   0 -11 -13   2  -2   1  -2  -3   2   3  -0  -0   4   8  12   2   1   2   1  -5 -10  -7   0   8   2
s121_Left             28:   17 -19  15  12 -17  22  14  -7   9   3 -10 -18 -11   4   2   3  -4   3  -6  -2   9 -14 -17   3 -44  16   0 100 -57 -34  24  -5  19 -21 -25  34   8   1  -2  10  23  -8  17  20  11   9 -37   3   6 -22   6   7
s103_Left             29:   33 -30  29  23 -29  20  17 -25   1  15 -25 -32  14   6  -1   0   2  -1   9   3  11  11  12  16  97 -12 -11 -57 100  91  -7   2 -13  13  10  -9  -3   6  -7   2  -7   2 -15   3 -14  -3  20 -14   7   6 -18 -16
s301_Left             30:   45 -42  39  32 -42  30  27 -35   8  17 -35 -44  14   6  -1   1   3  -1   9   8  12   6   7  14  98  -6 -13 -34  91 100  -0   2  -6   5  -3   9   1   1  -2   3  13  10 -18  14 -15  -5  14 -23  11  -5 -17 -18
s400_Right            31:    9  -9   8   5  -8   9   4  -4  -1   6  -7  -9  -9   9   6   1  -5   3   2  -4   9 -10 -14   2  -3  13   2  24  -7  -0 100   5  38 -51 -52  44  30  45 -58  12  18   7  -3   5  14   4 -13  -0  -5  -4   7  -2
s040_Right            32:   -0  -0   1  -2   1  -1   3  -1   0  -1  -2  -0  -2   5 -13  24   4   3  -0   1  -2   5   7   3   2  -7  -2  -5   2   2   5 100   2  -3  -4   3  -1  -0  -0   5   0   0  -4   3  -9   3   1   0  -2   2  10   0
s004_Right            33:   -2   3  -2  -3   1   0  -4   6  -5  11  -3   2 -19  17  -4  10   3  -3  -0   9   6  -1 -16  11 -10  11   1  19 -13  -6  38   2 100 -94  -3  15  -3   8  -1  19  31  13  -6  12  15  23  -0 -10   7   2   1 -10
s202_Right            34:    0  -2   2   2   0  -1   3  -5   4 -11   3  -1  19 -14  -1 -13   7  -9  -4  -4  -8   5  18 -10  10 -14  -2 -21  13   5 -51  -3 -94 100  11 -21  -2   4   6 -16 -32 -16   5 -12 -15 -19   2  10  -6  -3  -2   7
s220_Right            35:    5  -5   7   2  -1   4   1   0  -1   4   3  -6   5   3   5   2  -8   9   7 -10  -1  18  15  -5   3 -17  -3 -25  10  -3 -52  -4  -3  11 100 -81 -55  11 -11   3 -31 -20  16   1  -8  16  18  -8  10  13 -10   0
s022_Right            36:    2  -3   1   0  -4   4   3  -3   5  -5  -5  -2  -7   4  -6   2   9  -9  -2   5   3 -20 -18  10   1  20   2  34  -9   9  44   3  15 -21 -81 100  39  -5   3   4  35  22 -13   4  10 -13 -24   2 -17 -17  10  -1
s121_Right            37:   -6   6  -8  -1   3  -6  -1   2  -1   1  -2   6   3  -7  -4  -2   8  -8  -4   6  -0  -6  -3   0  -1   5   3   8  -3   1  30  -1  -3  -2 -55  39 100  30 -36  -8  15  10 -13   0  -1  -8  -7   6  -7  -6   1   1
s103_Right            38:   12 -13  14   7  -9  12   7  -6  -2   6  -7 -13   3   9  -2  -5  11 -15  -2  -5   4   5   4  -2   4  -4  -0   1   6   1  45  -0   8   4  11  -5  30 100 -87  11 -11 -13   5   1   2   9  -4  -1  -5  -2  -1  -2
s301_Right            39:  -15  15 -15  -9  11 -14  -8   7  -1  -6   7  15  -4  -5  -5   0   5  -5  -6  13  -7  -2  -3   4  -5   2  -0  -2  -7  -2 -58  -0  -1   6 -11   3 -36 -87 100  -7  12  10  -8  -2  -1  -6   4   2   5  -1   1  -3
m678df340_73          40:   13 -13  21 -15  -6  10  -1   3 -22  26 -17 -16 -18  89   5  -9  -2  -3  35  -4  -6  18  16  44   2 -16   4  10   2   3  12   5  19 -16   3   4  -8  11  -7 100 -12  11   6 -12  27 -12   5 -29   9  -4   6 -38
pos_ori_01_mol1       41:   -3   5  -9   2  -2  -5   1  -0   5   8  -7   5  -9  -9  -1   5  -2   3 -12  21  12 -19 -15  -8   3  18   8  23  -7  13  18   0  31 -32 -31  35  15 -11  12 -12 100  46 -65  21  -9  -1  42 -39  41 -11 -11 -12
pos_ori_02_mol1       42:  -16  19 -18 -17  14 -19 -11  13 -11  11   5  17   3  15  -2   0   2  -2   3  16   2 -11  -9  -4   6  11  12  -8   2  10   7   0  13 -16 -20  22  10 -13  10  11  46 100  -8  -7   9 -45  46 -66   1   2   8 -16
pos_ori_03_mol1       43:    9 -12  13   7  -7  14   6  -4   0  -3   1 -11  -8   1   2  -2  -2   0   3 -15  -5   8   2 -14 -16  -6   2  17 -15 -18  -3  -4  -6   5  16 -13 -13   5  -8   6 -65  -8 100 -21  15  -0 -46   5 -44   7  17  17
pos_ori_04_mol1       44:   21 -20  16  24 -22  19  11  -6   0  20 -10 -20   4 -14   1   4  -1   2 -13   7  19  -3   2 -13   9   1   1  20   3  14   5   3  12 -12   1   4   0   1  -2 -12  21  -7 -21 100  -7  70 -13  -9  -2  17  -4  17
pos_ori_05_mol1       45:  -10  10  -6 -17   9  -4 -17  14 -11  -4   1  10  -5  28  -1   2   1  -2  25  -1 -19 -15 -18   4 -15  18   2  11 -14 -15  14  -9  15 -15  -8  10  -1   2  -1  27  -9   9  15  -7 100 -13 -17  -9 -28 -10  53 -12
pos_ori_06_mol1       46:   16 -16  14  20 -15  17   9  -5   1  12  -3 -15 -24 -16   3   1  -6   5 -18  -3  16   6   9 -23  -5  -8   1   9  -3  -5   4   3  23 -19  16 -13  -8   9  -6 -12  -1 -45  -0  70 -13 100 -22  15  -4  30  -7  24
pos_ori_01_mol2       47:   -5   7  -4 -11   7  -8  -8   5   4  -1  13   6  12  12  -1  -1   2  -1   1   6   5  19  18   7  16 -18  -5 -37  20  14 -13   1  -0   2  18 -24  -7  -4   4   5  42  46 -46 -13 -17 -22 100 -43  56  17 -20 -12
pos_ori_02_mol2       48:  -22  19 -20  -5  19 -13 -11   9   7 -26  29  22   8 -31  -2   1   1  -0 -24  -9   4 -12 -14   7 -19  13 -10   3 -14 -23  -0   0 -10  10  -8   2   6  -1   2 -29 -39 -66   5  -9  -9  15 -43 100  -5  10  -3  37
pos_ori_03_mol2       49:    9  -6   4   6 -10   3   2  -6   3  20  -2  -8  -3   9   1  -0  -2   2  -4  10  21  13   5  18   9  -9  -7   6   7  11  -5  -2   7  -6  10 -17  -7  -5   5   9  41   1 -44  -2 -28  -4  56  -5 100  28 -39   7
pos_ori_04_mol2       50:   -1   3  -1   3  -1   0 -10   1   1  -4  17   2  -9  -3  -1  -1  -0  -1  -5   8   8  -1  -0 -15  -0   2   0 -22   6  -5  -4   2   2  -3  13 -17  -6  -2  -1  -4 -11   2   7  17 -10  30  17  10  28 100  -8  67
pos_ori_05_mol2       51:  -10   9  -8 -12  14 -11   0   5  -1 -10   6   9   6   3  -4   9   2   1  14 -19  -5  -1   5 -19 -18  -2   8   6 -18 -17   7  10   1  -2 -10  10   1  -1   1   6 -11   8  17  -4  53  -7 -20  -3 -39  -8 100   3
pos_ori_06_mol2       52:  -20  17 -18  -3  18  -6 -14  13   5 -23  28  20  15 -36  -4   4   3  -1 -25  -9   6 -11  -9 -24 -17  10   2   7 -16 -18  -2   0 -10   7   0  -1   1  -2  -3 -38 -12 -16  17  17 -12  24 -12  37   7  67   3 100
}
